# Supplementary material for: Responsiveness of the cervical joint position error test to detect changes in neck proprioception following four weeks of home-based proprioceptive training
Source: PLoS One. 2024 May 10;19(5):e0303066. doi: 10.1371/journal.pone.0303066 (PMC11086922; doi:10.1371/journal.pone.0303066)
Supplement: S2 File — (XLSX) [file pone.0303066.s002.xlsx]

## Sheet: Demographic data
				Demographic data
			No.	Age	Height	Weight	Gender
		1	1	25	169	53	F
		2	2	25	160	69	M
		3	3	29	168	56	F
		4	4	28	176	92	F
		5	5	25	161	50.8	F
		6	6	28	179	70	M
		7	7	45	174	85	F
		8	8	20	174	60	F
		9	9	33	173	88	M
		10	10	30	175	98	M
		11	11	35	162	66	F
		12	12	36	176	92	M
		13	13	31	189	91.1	M
		14	14	19	170	63	F
		15	15	27	193	89	M
		16	16	22	175	73	M
		17	18	23	175	87.9	F
		18	19	21	151	47	F
		19	20	25	172	70	F
			Mean	27.7368	172.211	73.7263	9 M, 11 F
			SD	6.20562	9.40649	15.7638

## Sheet: Questionnaires
							Session 1
		No.	NDI	NRS	TSK	DHI
	1	1	20	6	45	24
	2	2	32	4	46	32
	3	3	34	4	48	34
	4	4	28	2	31	18
	5	5	31	4	38	24
	6	6	28	5	40	20
	7	7	38	5	36	28
	8	8	28	6	40	28
	9	9	26	3	33	10
	10	10	22	3	36	18
	11	11	26	5	34	20
	12	12	30	7	42	38
	13	13	20	3	42	18
	14	14	50	7	32	18
	15	15	18	3	33	8
	16	16	20	5	30	6
	17	18	18	3	32	12
	18	19	46	6	32	32
	19	20	22	4	32	6
			28.2632	4.47368	36.9474	20.7368
			8.71684	1.42786	5.44324	9.38556
							Session 2
		No.	NDI	NRS	TSK	DHI
	1	1	16	6	44	30
	2	2	26	4	38	16
	3	3	32	6	49	26
	4	4	8	1	30	16
	5	5	18	3	39	16
	6	6	30	5	37	32
	7	7	26	5	38	30
	8	8	26	4	39	30
	9	9	18	3	24	18
	10	10	22	2	31	18
	11	11	14	3	30	20
	12	12	16	7	46	36
	13	13	20	4	37	24
	14	14	22	6	29	20
	15	15	18	2	33	8
	16	16	4	1	24	0
	17	18	4	0.5	32	6
	18	19	12	1	34	16
	19	20	8	1	26	4
		Mean	17.8947	3.39474	34.7368	19.2632
		SD	8.01246	1.99063	6.85828	9.75943
