# Supplementary material for: Responsiveness of the cervical joint position error test to detect changes in neck proprioception following four weeks of home-based proprioceptive training
Source: PLoS One. 2024 May 10;19(5):e0303066. doi: 10.1371/journal.pone.0303066 (PMC11086922; doi:10.1371/journal.pone.0303066)
Supplement: S3 File — (XLSX) [file pone.0303066.s003.xlsx]

## Sheet: Absolute sitting
							S1					S2
							Flex	ext	rt rot	lt rot		Flex	ext	rt rot	lt rot
				1	1	1	5.25852	2.74597	1.98334	2.41772	1	1.65475	2.39124	0.838156	1.50102
				2	2	2	3.9725	6.46069	6.65443	6.0623	2	1.67595	2.81478	1.16167	1.94625
				3	3	3	8.47887	3.76125	2.8677	0.694943	3	1.62295	1.77136	2.85711	2.22175
				4	4	4	3.59219	2.62422	1.50632	3.35962	4	2.00983	1.42149	2.20586	1.95684
				5	5	5	2.71951	6.18817	3.16925	2.19526	5	4.70568	3.85105	2.31709	6.19342
				6	6	6	3.84576	7.88114	7.20858	1.65475	6	2.04692	1.52753	8.64488	2.66657
				7	7	7	3.1481	2.74597	1.37908	2.58187	7	0.84346	1.63885	1.14046	2.99469
				8	8	8	3.03172	8.19322	1.13516	3.25387	8	2.74068	1.01318	2.85711	0.84346
				9	9	9	4.47902	2.40713	2.56069	2.03103	9	1.4427	2.07341	1.15107	2.14229
				10	10	10	3.06875	3.31203	1.57524	1.18819	10	1.63355	1.2147	1.31545	0.854068
				11		11	1.41619	12.1288	2.56069	4.26277	11	0.954841	1.80316	0.859372	2.17407
				12	11	13	2.28531	3.35433	2.75126	4.14141	13	2.38065	2.74597	1.51162	1.91975
				13	12	14	2.49186	3.31203	1.045	2.5501	14	2.47067	2.42831	1.03439	0.604766
				14		15	2.49186	3.31203	1.045	2.5501	15	3.91442	2.16878	2.09461	0.93893
				15		16	4.00945	3.73484	1.75546	3.01585	16	1.22	1.07152	1.49572	1.27303
				16		17	2.47067	6.82185	1.89855	3.71371	17	1.70776	1.08743	1.18819	1.42149
				17		19	1.62825	5.12698	1.80846	10.3632	19	1.36317	2.38065	1.23061	3.27502
				18		20	5.85238	6.15147	6.82185	1.82436	20	1.41089	0.71616	1.35257	0.588853
				19		21	3.6556	8.10485	1.55403	3.52877	21	1.97274	1.67595	1.14046	0.705551
						Mean	3.5735	5.17721	2.69895	3.23104	Mean	1.98798	1.88397	1.9156	1.90641
						SD	1.597	2.54938	1.91616	2.0616	SD	0.93439	0.751286	1.69762	1.27921
							Flexion	Extension	Right rotation	Left rotation
						Effect size	1.25835	2.00807	2.75	0.797971					Pooled SD					Mean difference
															Flexion	Extension	Right rotation	Left rotation		Flexion	extension	right rotation	left rotation
															1.26	1.64	2.75	1.66		1.58552	3.29324	0.783352	1.32463
						Cohens d=M1-M2/SD pooled
							Difference
						Flexion	extension	rt rot	lt rot
						3.60377	0.354731	1.14518	0.916701
						2.29654	3.64592	5.49275	4.11605
						6.85593	1.98989	0.0105839	-1.52681
						1.58235	1.20273	-0.699538	1.40277
						-1.98618	2.33713	0.852159	-3.99815
						1.79884	6.35361	-1.4363	-1.01182
						2.30464	1.10712	0.238617	-0.412822
						0.291044	7.18004	-1.72196	2.41041
						3.03632	0.333714	1.40962	-0.111261
						1.4352	2.09733	0.259787	0.334118
						0.461349	10.3256	1.70132	2.0887
						-0.0953347	0.608361	1.23964	2.22166
						0.0211809	0.883723	0.0106068	1.94533
						-1.42256	1.14326	-1.0496	1.61117
						2.78945	2.66332	0.259743	1.74282
						0.762917	5.73442	0.710367	2.29222
						0.265077	2.74633	0.577851	7.08817
						4.44149	5.43531	5.46929	1.23551
						1.68285	6.42889	0.413572	2.82322

## Sheet: Constant sitting
		Difference
							S1					S2
	flexion	extension	rt rot	lt rot			Flex	ext	rt rot	lt rot		Flex	ext	rt rot	lt rot
	6.6588	3.06014	1.13498	0.937907		1	5.25852	1.0503	1.47451	2.41772	1	-1.40028	-2.00983	0.339527	1.47981
	-5.20337	-3.64592	-7.8161	-7.83896		2	-3.90913	-6.46069	-6.65443	-6.0623	2	1.29424	-2.81478	1.16167	1.77666
	-8.23484	5.53262	4.27361	2.09973		3	-8.47887	3.76125	2.66657	-0.122019	3	-0.244036	-1.77136	-1.60704	-2.22175
	4.40382	0.821484	0.243997	2.47373		4	3.59219	2.20056	0.859372	3.35962	4	-0.811636	1.37908	0.615375	0.885892
	3.20466	-0.539011	-0.778965	-6.69209		5	-1.50102	3.31203	1.53813	-0.498673	5	-4.70568	3.85105	2.31709	6.19342
	1.2704	9.40866	-1.4363	0.556838		6	3.31732	7.88114	7.20858	-0.806332	6	2.04692	-1.52753	8.64488	-1.36317
	-0.790431	3.63186	-1.41626	0.201155		7	-0.063662	2.74597	-1.28364	-2.58187	7	0.726769	-0.885892	0.132629	-2.78302
	1.36181	-8.2728	2.36962	-1.01325		8	-1.25182	-8.19322	-0.233426	-0.689638	8	-2.61363	0.0795774	-2.60304	0.323612
	3.46054	-0.673444	3.48901	1.84024		9	4.47902	0.880588	2.56069	1.86146	9	1.01848	1.55403	-0.928323	0.0212207
	-0.949447	-2.82928	0.238663	1.31031		10	0.259951	-3.31203	-0.854068	0.763898	10	1.2094	-0.482759	-1.09273	-0.546415
	1.10869	-10.9618	-2.19994	-2.0887		11	0.153849	-12.1288	-2.56069	-4.26277	11	-0.954841	-1.16697	-0.360746	-2.17407
	1.88846	2.39978	-2.08815	6.06116		13	0.832852	3.25916	-2.75126	4.14141	13	-1.05561	0.859372	-0.663116	-1.91975
	7.55022	-0.31781	-5.9127	8.12355		14	5.09013	2.1105	-5.04802	8.47368	14	-2.46008	2.42831	0.864676	0.350137
	3.30965	0.635737	2.42883	2.70484		15	-0.604766	2.4442	0.334222	1.94625	15	-3.91442	1.80846	-2.09461	-0.758594
	-1.2454	1.14057	1.08746	-2.06324		16	-2.4442	0.673725	0.0901877	-1.66005	16	-1.19879	-0.466844	-0.99727	0.403186
	-2.42823	5.99961	-0.456186	4.83826		17	-2.47067	6.82185	-0.859372	3.71371	17	-0.0424413	0.822244	-0.403186	-1.12455
	0.94429	-2.74633	0.907062	-7.08817		19	0.302392	-5.12698	-0.153849	-10.3632	19	-0.641898	-2.38065	-1.06091	-3.27502
	-5.16274	4.62207	-6.72106	-1.70234		20	-5.85238	4.51066	-6.82185	-1.82436	20	-0.689638	-0.111408	-0.100798	-0.122019
	-1.4721	8.10485	0.997284	-3.00357		21	-3.16925	8.10485	0.0477465	-3.52877	21	-1.69716	0	-0.949538	-0.525197
						Mean	-0.339976	0.765003	-0.549505	-0.30117	Mean	-0.849175	-0.0439948	0.0639229	-0.283138
						SD	3.5832	5.31968	3.23563	4.07109	SD	1.70839	1.70772	2.31925	2.04506
							Flexion	Extension	Right rotation	Left rotation
						Effect size	0.192456	0.230241	-0.220861	-0.00589647					Pooled SD					Mean difference
															Flexion	Extension	Right rotation	Left rotation		Flexion	extension	right rotation	left rotation
						Cohens d=M1-M2/SD pooled									2.6458	3.5137	2.77744	3.05808		0.509199	0.808998	-0.613428	-0.0180319

## Sheet: Absolute standing
		Difference
							S1					S2
	flexion	extension	rt rot	lt rot			Flex	ext	rt rot	lt rot		Flex	ext	rt rot	lt rot
	2.83697	0.565939	2.03437	0.651654		1	5.79462	3.42834	3.06346	2.42301	1	2.95765	2.86241	1.02909	1.77136
	5.60426	1.03262	6.61545	6.31911		2	7.69887	2.94707	8.05284	8.80037	2	2.09461	1.91445	1.4374	2.48126
	6.36529	1.22445	2.44108	0.429553		3	7.52166	2.24824	3.60276	1.33136	3	1.15637	1.02379	1.16167	0.901804
	0.995656	2.05596	2.18238	0.896013		4	2.85711	4.48957	3.24329	1.85616	4	1.86146	2.43361	1.06091	0.960145
	-0.464454	-5.9577	1.06656	0.593967		5	3.87745	3.1481	6.16195	1.36317	5	4.3419	9.10579	5.0954	0.769203
	4.11753	-0.773265	0.777591	7.15018		6	8.69672	1.94095	6.02033	8.35428	6	4.57919	2.71421	5.24274	1.2041
	4.11392	1.76303	0.911718	0.259774		7	5.11119	3.41249	2.0999	1.63355	7	0.99727	1.64945	1.18819	1.37377
	2.65469	3.05721	2.51948	1.46022		8	4.47375	5.36371	3.90385	3.69786	8	1.81906	2.3065	1.38438	2.23764
	8.43499	-1.18514	-0.153425	0.307304		9	11.0751	2.37006	2.93649	2.20586	9	2.6401	3.5552	3.08991	1.89855
	0.386557	0.625423	1.35199	-0.471933		10	2.66128	2.05752	2.04162	1.01318	10	2.27472	1.4321	0.689638	1.48511
	-0.0689006	5.66238	1.6267	5.08196		11	1.74486	7.38604	2.75656	5.96786	11	1.81376	1.72366	1.12985	0.885892
	1.60938	1.01567	1.82104	-0.307014		13	3.39134	3.56577	3.5182	2.5501	13	1.78196	2.5501	1.69716	2.85711
	0.29692	1.34451	2.27639	0.906381		14	1.51162	3.34904	3.69258	2.13699	14	1.2147	2.00453	1.41619	1.23061
	-1.69994	0.481348	2.86503	1.01244		15	1.51162	3.34904	3.69258	2.13699	15	3.21156	2.8677	0.827548	1.12455
	1.03328	0.905752	0.615099	3.34356		16	2.47067	2.71421	1.55933	4.53175	16	1.4374	1.80846	0.944234	1.18819
	0.662037	2.1093	-0.30745	-0.137688		17	2.66657	2.78302	1.47451	2.35417	17	2.00453	0.673725	1.78196	2.49186
	0.333936	5.47922	-0.212125	6.05245		19	1.85086	7.88634	1.01848	8.38543	19	1.51692	2.40713	1.23061	2.33298
	7.50732	7.23794	3.83087	3.68382		20	8.5152	7.9488	4.6319	4.38937	20	1.00788	0.710856	0.801028	0.705551
	1.32998	4.26354	3.16732	0.710665		21	2.62422	4.96379	3.70843	1.35787	21	1.29424	0.700247	0.541111	0.647203
						Mean	4.52919	3.9659	3.53574	3.49944	Mean	2.10554	2.33915	1.671	1.50247
						SD	2.80533	1.85789	1.7007	2.49741	SD	1.00798	1.7787	1.31212	0.672471
							Flexion	Extension	Right rotation	Left rotation
						Effect size	1.27115	0.894656	1.23787	1.25997
						Cohens d=M1-M2/SD pooled									Pooled SD					Mean difference
															Flexion	Extension	Right rotation	Left rotation		Flexion	extension	right rotation	left rotation
															1.90666	1.81829	1.50641	1.58494		2.42365	1.62675	1.86474	1.99697

## Sheet: Constant standing
		Difference
							S1					S2
	flexion	extension	rt rot	lt rot			Flex	ext	rt rot	lt rot		Flex	ext	rt rot	lt rot
	8.75228	-1.94516	3.1059	3.19812		1	5.79462	0.694943	3.06346	1.85086	1	-2.95765	2.6401	-0.0424413	-1.34726
	-5.60426	1.78757	-8.23852	-6.31911		2	-7.69887	1.37908	-8.05284	-8.80037	2	-2.09461	-0.408491	0.18568	-2.48126
	-6.93811	-0.588665	3.36403	0.323565		3	-7.52166	-1.35787	3.60276	-0.546415	3	-0.583548	-0.769203	0.238731	-0.86998
	0.944091	0.0477181	1.5686	0.00530378		4	1.32075	1.42149	2.62951	-0.923019	4	0.376661	1.37377	1.06091	-0.928323
	1.10919	-6.61394	1.06656	-0.954907		5	-3.23272	2.49186	6.16195	-0.45093	5	-4.3419	9.10579	5.0954	0.503978
	4.11753	1.45179	0.777591	7.39413		6	8.69672	-1.26242	6.02033	8.35428	6	4.57919	-2.71421	5.24274	0.960145
	5.36804	-4.83928	-2.18479	0.567443		7	4.81632	-3.41249	-2.0999	-0.806332	7	-0.55172	1.42679	0.0848826	-1.37377
	-2.16952	-6.15413	-4.85339	-1.8222		8	-3.92498	-5.36371	-3.90385	-3.08462	8	-1.75546	0.790419	0.949538	-1.26242
	10.6401	1.31233	0.195756	1.13434		9	11.0751	-2.21116	-2.89416	2.20586	9	0.435015	-3.52349	-3.08991	1.07152
	4.68185	-2.42937	-1.57538	0.217511		10	2.40713	-0.99727	-1.36317	0.0689671	10	-2.27472	1.4321	0.212206	-0.148544
	0.493008	-6.0865	-2.05101	-6.05804		11	-1.32075	-7.38604	-2.75656	-5.96786	11	-1.81376	-1.29954	-0.705551	0.0901877
	4.99319	-1.49449	-1.82104	1.57935		13	3.34904	1.05561	-3.5182	2.5501	13	-1.64415	2.5501	-1.69716	0.970752
	-1.80793	-4.32147	2.13901	-0.0318304		14	-2.23764	-2.53951	3.5552	-0.265256	14	-0.42971	1.78196	1.41619	-0.233426
	2.10292	-4.70266	-2.99233	-1.59675		15	-1.10864	-1.83496	-3.69258	-0.726769	15	-3.21156	2.8677	-0.700247	0.86998
	2.97548	0.122018	0.180375	-0.466734		16	1.70776	-0.0424413	0.0212207	-1.14576	16	-1.26773	-0.16446	-0.159155	-0.679029
	1.75519	2.31216	-0.243901	2.02501		17	-0.249341	2.06282	-1.47451	-0.466844	17	-2.00453	-0.249341	-1.23061	-2.49186
	1.9362	-5.47922	-1.44281	-6.05245		19	0.928323	-7.88634	-0.212206	-8.38543	19	-1.00788	-2.40713	1.23061	-2.33298
	-7.50732	8.65965	-4.57355	-3.74748		20	-8.5152	7.9488	-4.6319	-4.38937	20	-1.00788	-0.710856	-0.0583568	-0.641898
	2.42408	4.06554	2.85174	0.838133		21	1.38438	4.42629	2.88357	0.933626	21	-1.0397	0.360746	0.031831	0.0954929
						Mean	0.29844	-0.674386	-0.350625	-1.05238	Mean	-1.18924	0.635935	0.424489	-0.538353
						SD	5.13029	3.74461	3.7984	3.84375	SD	1.78512	2.67002	1.92871	1.12874
																		Pooled SD					Mean difference
							Flexion	Extension	Right rotation	Left rotation								Flexion	Extension	Right rotation	Left rotation		Flexion	extension	right rotation	left rotation
						Effect size	0.430252	-0.408542	-0.270682	-0.20675								3.4577	3.20731	2.86356	2.48625		1.48768	-1.31032	-0.775114	-0.514031
						Cohens d=M1-M2/SD pooled
