# Supplementary material for: Responsiveness of the cervical joint position error test to detect changes in neck proprioception following four weeks of home-based proprioceptive training
Source: PLoS One. 2024 May 10;19(5):e0303066. doi: 10.1371/journal.pone.0303066 (PMC11086922; doi:10.1371/journal.pone.0303066)
Supplement: S4 File — (XLSX) [file pone.0303066.s004.xlsx]

## Sheet: Sitting
		Difference
							Day 1						Day 2
	flexion	extension	rt rot	lt rot			Flexion	Extension	Right rotation	Left rotation			Flexion	Extension	Right rotation	Left rotation
	2.95787	2.13795	0.842588	3.72297		1	6.91304	6.26393	6.20083	6.71558		1	3.95517	4.12598	5.35824	2.99261
	-1.46047	0.773511	0.0757621	1.13126		2	5.85456	3.47431	2.87402	3.59694		2	7.31503	2.7008	2.79826	2.46568			Flexion	Extension	Right rot	Left rot
	8.60913	1.65879	-1.10046	1.50857		3	13.0179	4.73521	4.39086	6.88404		3	4.4088	3.07642	5.49131	5.37547		M1-M2	0.66	1.77	0.44	1.32
	3.04482	-0.278865	-1.80524	1.37294		4	6.78915	3.41548	4.20367	9.66033		4	3.74434	3.69434	6.00891	8.28739		SD pooled	3.22	2.05	2.81	3.03
	2.65958	6.43929	4.56087	7.60082		5	7.22931	10.1602	15.6762	17.7718		5	4.56974	3.72091	11.1153	10.171		Cohen's d	0.204969	0.863415	0.156584	0.435644
	4.41642	2.42409	2.37389	6.81814		6	7.98824	5.19399	7.95643	10.4258		6	3.57182	2.7699	5.58254	3.60768
	5.79163	0.438806	0.932058	1.28077		7	9.28171	3.88526	2.97557	2.97339		7	3.49007	3.44645	2.04352	1.69262
	-3.46446	0.605524	0.502166	0.330856		8	1.79741	3.90909	4.82073	3.41154		8	5.26187	3.30357	4.31856	3.08068
	-5.10829	5.71855	-0.795352	0.702854		9	12.3459	7.89146	4.0135	5.09167		9	17.4542	2.1729	4.80885	4.38881
	2.6314	1.25039	-0.585289	-2.17373		10	6.20177	5.76788	1.26376	5.31805		10	3.57038	4.51749	1.84905	7.49178
	0.720738	-0.437195	-4.71391	1.17888		11	2.69895	3.16188	2.13535	3.73644		11	1.97822	3.59907	6.84926	2.55756
	0.854756	0.360526	-1.68004	0.329741		13	5.54778	2.6958	1.34271	3.39915		13	4.69303	2.33527	3.02275	3.06941
	-2.71279	0.40736	1.14756	1.17106		14	4.10942	6.70312	2.71724	2.52196		14	6.82221	6.29576	1.56967	1.35089
	-2.42353	0.195234	1.63288	0.151384		15	2.39449	10.178	5.2303	4.36492		15	4.81802	9.98276	3.59743	4.21354
	-4.4719	0.0756956	2.30228	0.532483		16	3.09182	4.02475	3.67167	5.165		16	7.56372	3.94906	1.36939	4.63252
	-1.22718	3.25826	2.19214	1.21482		17	2.58153	7.75117	4.11169	3.83969		17	3.80871	4.4929	1.91955	2.62487
	1.38416	5.36833	0.050594	3.72651		19	5.60936	8.95182	0.82673	5.12783		19	4.22521	3.58348	0.776136	1.40132
	0.0425916	0.882282	0.607897	-3.37098		20	6.66212	2.62358	3.03695	4.81325		20	6.61953	1.7413	2.42905	8.18423
	0.383066	2.32091	1.77908	-2.07074		21	1.9097	6.03721	3.55574	6.04116		21	1.52663	3.7163	1.77666	8.11191
						Average	5.89601	5.62232	4.26336	5.83466		Average	5.2314	3.85393	3.8255	4.51052
						SD	3.1612	2.36706	3.17222	3.47513		SD	3.28426	1.74463	2.46563	2.60473

## Sheet: Standing
		Difference
							Day 1						Day 2
	Flexion	Extension	Rt rot	Lt rot			Flexion	Extension	Right rotation	Left rotation			Flexion	Extension	Right rotation	Left rotation
	11.283	1.65532	3.42728	0.57549		1	14.1436	4.62646	9.06654	7.95258		1	2.86062	2.97114	5.63926	7.37709
	0.962712	-0.51155	-0.475672	2.40238		2	8.57737	3.91362	4.19551	9.7486		2	7.61466	4.42517	4.67118	7.34623			Flexion	Extension	Right rot	Left rot
	10.1634	7.54663	1.49947	4.61665		3	16.9989	10.005	6.77329	8.98883		3	6.83544	2.45841	5.27382	4.37218		M1-M2	2.22	1.61	1.03	2.12
	0.306402	-1.45841	5.74487	1.85357		4	5.71499	2.30825	14.9989	7.66915		4	5.40859	3.76666	9.254	5.81558		SD pooled	4.03	3.33	3.59	2.59
	4.39395	5.03971	1.92769	-2.25669		5	7.8281	9.72931	13.3147	4.56238		5	3.43415	4.68961	11.387	6.81907		Cohen's d	0.550868	0.483483	0.286908	0.818533
	1.08648	0.654066	6.66	7.14375		6	6.20814	3.44504	13.3754	13.0838		6	5.12166	2.79098	6.71539	5.94
	6.77956	6.13328	1.22952	0.914233		7	13.6415	9.31946	3.76791	4.17006		7	6.86196	3.18619	2.53839	3.25583
	5.34401	-2.06045	-1.11683	2.95357		8	7.83385	3.9654	3.12215	5.62802		8	2.48984	6.02585	4.23898	2.67445
	9.68091	8.50092	-3.73415	2.81489		9	22.8041	15.4826	7.01053	9.80871		9	13.1232	6.98172	10.7447	6.99382
	1.19513	-4.0865	1.87823	-0.054973		10	6.26089	7.288	5.51348	6.71604		10	5.06575	11.3745	3.63525	6.77101
	-0.514447	5.16885	-9.1697	-2.74607		11	1.70254	8.58818	1.18386	1.52343		11	2.21699	3.41933	10.3536	4.2695
	-3.18754	-1.11772	-0.350431	-0.098022		13	3.95558	3.86484	1.02935	2.58365		13	7.14312	4.98256	1.37978	2.68167
	-4.16301	0.976872	-2.04078	1.27194		14	6.18175	9.36181	2.40381	5.8423		14	10.3448	8.38494	4.44459	4.57037
	0.892588	-4.07796	6.10333	3.70797		15	4.71356	11.678	8.86313	13.0926		15	3.82098	15.7559	2.7598	9.38459
	2.86186	-0.566121	2.20331	4.06594		16	7.83201	3.50455	3.89144	8.89382		16	4.97016	4.07067	1.68814	4.82788
	-2.06626	2.42659	2.90909	3.02745		17	2.24701	5.21383	4.98828	6.82504		17	4.31327	2.78724	2.07919	3.79759
	-5.38921	4.07994	0.96508	10.5259		19	4.59867	6.39567	2.96659	12.1878		19	9.98788	2.31573	2.00151	1.66197
	-2.40256	-0.93695	-1.86405	-2.86463		20	4.8566	4.32212	2.13585	3.64213		20	7.25916	5.25907	3.9999	6.50676
	4.8646	3.13543	3.77012	2.43793		21	6.90137	7.51952	8.54679	8.18456		21	2.03677	4.38409	4.77667	5.74663
						Average	8.05266	6.87009	6.16565	7.4265		Average	5.83731	5.26472	5.13585	5.30591
						SD	5.16776	3.36876	4.11199	3.25568		SD	2.91443	3.30895	3.07973	1.93247
