# Supplementary material for: Responsiveness of the cervical joint position error test to detect changes in neck proprioception following four weeks of home-based proprioceptive training
Source: PLoS One. 2024 May 10;19(5):e0303066. doi: 10.1371/journal.pone.0303066 (PMC11086922; doi:10.1371/journal.pone.0303066)
Supplement: S5 File — (XLSX) [file pone.0303066.s005.xlsx]

## Sheet: Sitting
			Difference
								Day 1						Day 2
		Flexion	Extension	Rt rot	Lt rot			Flexion	Extension	Right rotation	Left rotation			Flexion	Extension	Right rotation	Left rotation
		4.32398	6.87549	0.842588	3.72297		1	6.91304	5.74816	6.20083	6.71558		1	2.58906	-1.12733	5.35824	2.99261
		-1.6425	1.39433	-0.773812	1.52824		2	5.67253	-1.15924	1.66095	3.59694		2	7.31503	-2.55357	2.43476	2.0687			Flexion	Extension	Right rot	Left rot
		8.70099	4.71164	2.21011	1.85901		3	13.0179	4.73521	4.39086	6.88404		3	4.31693	0.0235634	2.18075	5.02503		M1-M2	0.65	1.32	0.04	0.68
		3.04482	0.548898	-1.29029	1.58654		4	6.78915	-0.0198017	3.39916	9.66033		4	3.74434	-0.568699	4.68945	8.07379		SD pooled	4.13	3.8	3.48	3.79
		-2.27995	8.21872	4.56087	7.60082		5	-1.17325	10.1602	15.6762	17.7718		5	1.1067	1.94147	11.1153	10.171		Cohen's d	0.157385	0.347368	0.0114943	0.17942
		5.08606	7.22446	2.37389	8.90331		6	7.98824	5.19399	7.95643	12.511		6	2.90218	-2.03047	5.58254	3.60768
		5.9963	-2.20574	-0.0148719	1.69716		7	8.26288	1.24071	2.02864	2.97339		7	2.26658	3.44645	2.04352	1.27623
		-4.15263	0.514357	-0.0778942	1.95855		8	-1.26348	1.20545	3.52342	3.41154		8	2.88916	0.691094	3.60131	1.45299
		-5.10829	8.15578	-0.147894	0.969696		9	12.3459	7.89146	4.0135	5.09167		9	17.4542	-0.264327	4.16139	4.12197
		2.6314	1.25039	-0.911895	-3.03762		10	6.20177	5.76788	-0.915662	4.45416		10	3.57038	4.51749	-0.00376675	7.49178
		-2.91366	-2.75473	-8.19532	-6.29399		11	-1.62912	0.822524	-1.34606	-3.73644		11	1.28454	3.57726	6.84926	2.55756
		0.854756	-0.0199502	0.724295	0.329741		13	5.54778	0.0108625	0.188239	3.39915		13	4.69303	0.0308128	-0.536056	3.06941
		-2.72858	0.40736	0.870964	1.17106		14	4.09363	6.70312	2.26875	2.52196		14	6.82221	6.29576	1.39779	1.35089
		5.54945	0.195234	2.83182	-0.743403		15	1.05083	10.178	5.2303	3.47013		15	-4.49862	9.98276	2.39849	4.21354
		-4.88337	-3.07213	0.220878	0.532483		16	2.68036	0.876923	-0.347385	5.165		16	7.56372	3.94906	-0.568262	4.63252
		-1.98662	3.25826	2.78994	1.21482		17	1.82209	7.75117	2.80322	3.83969		17	3.80871	4.4929	0.0132835	2.62487
		1.38416	-11.2235	-0.153003	-4.56406		19	5.60936	-8.95182	0.385453	-4.5401		19	4.22521	2.27169	0.538456	0.0239553
		0.0425916	-0.6911	-5.19799	-3.51123		20	6.66212	-0.276903	-3.03695	4.673		20	6.61953	0.414197	2.16104	8.18423
		0.458801	2.32091	0.191952	-2.07074		21	0.734231	6.03721	-0.0104362	6.04116		21	0.275431	3.7163	-0.202388	8.11191
							Average	4.80663	3.36395	2.84576	4.94231		Average	4.15517	2.04244	2.80079	4.26582
							SD	4.10831	4.57253	4.05488	4.79876		SD	4.16293	3.04869	2.91772	2.79023

## Sheet: Standing
				Difference
									Day 1						Day 2
			Flexion	Extension	Rt rot	Lt rot			Flexion	Extension	Right rotation	Left rotation			Flexion	Extension	Right rotation	Left rotation
			12.8363	1.65532	3.93092	0.57549		1	14.1436	4.62646	9.06654	7.95258		1	1.30726	2.97114	5.13562	7.37709
			0.962712	6.47926	-0.475672	2.40238		2	8.57737	3.91362	4.19551	9.7486		2	7.61466	-2.56564	4.67118	7.34623			Flexion	Extension	Right rot	Left rot
			10.1634	9.02129	1.49947	5.14478		3	16.9989	10.005	6.77329	8.98883		3	6.83544	0.983743	5.27382	3.84405		M1-M2	1.72	1.82	1.08	1.07
			2.23597	2.6043	5.74487	1.85357		4	6.85799	0.735023	14.9989	7.66915		4	4.62202	-1.86928	9.254	5.81558		SD pooled	5.02	4.7	4.08	3.89
			-6.39368	12.6131	1.92769	-0.592175		5	-3.12682	9.72931	13.3147	4.56238		5	3.26686	-2.88376	11.387	5.15456		Cohen's d	0.342629	0.387234	0.264706	0.275064
			4.19055	-0.98123	6.66	7.14375		6	9.3122	1.02383	13.3754	13.0838		6	5.12166	2.00506	6.71539	5.94
			6.77956	6.13328	1.22061	0.914233		7	13.6415	9.31946	3.75901	4.17006		7	6.86196	3.18619	2.53839	3.25583
			2.78955	-1.5284	-0.452626	5.35465		8	5.05613	3.9654	3.12215	4.36257		8	2.26657	5.4938	3.57477	-0.992083
			9.68091	8.87351	-3.73415	2.81489		9	22.8041	15.4826	7.01053	9.80871		9	13.1232	6.60913	10.7447	6.99382
			1.19513	-4.0865	1.87823	0.0240749		10	6.26089	7.288	5.51348	6.71604		10	5.06575	11.3745	3.63525	6.69196
			-0.722685	6.29393	-9.94222	-4.12129		11	1.4896	8.58818	0.411335	0.148219		11	2.21229	2.29425	10.3536	4.2695
			-3.41605	-0.62466	-0.632681	0.840404		13	3.72707	1.79839	-0.383387	2.58365		13	7.14312	2.42305	0.249293	1.74325
			-2.92666	0.976872	-1.10213	0.902568		14	7.4181	9.36181	2.40381	5.47294		14	10.3448	8.38494	3.50594	4.57037
			-1.86069	-4.62773	6.73909	3.70797		15	-4.41692	11.1282	8.86313	13.0926		15	-2.55623	15.7559	2.12405	9.38459
			3.07269	-4.69598	3.32881	4.06594		16	7.83201	-0.625309	2.27108	8.89382		16	4.75933	4.07067	-1.05773	4.82788
			-3.2508	2.42659	3.65734	3.02745		17	1.06247	5.21383	4.98828	6.82504		17	4.31327	2.78724	1.33095	3.79759
			-5.38921	-6.95592	-0.141066	-13.1514		19	4.59867	-6.39567	1.86044	-12.1878		19	9.98788	0.560251	2.00151	0.963537
			-3.46457	-2.14104	-3.33217	-3.12626		20	3.7946	3.11803	-1.94837	3.3805		20	7.25916	5.25907	1.3838	6.50676
			6.18073	3.13543	3.77012	2.43793		21	6.90137	7.51952	8.54679	8.18456		21	0.720639	4.38409	4.77667	5.74663
								Average	6.99646	5.5682	5.69171	5.97137		Average	5.27735	3.74865	4.61043	4.90722
								SD	6.42042	4.93429	4.6438	5.38442		SD	3.62247	4.47113	3.5252	2.41521
