# Supplementary material for: Responsiveness of the cervical joint position error test to detect changes in neck proprioception following four weeks of home-based proprioceptive training
Source: PLoS One. 2024 May 10;19(5):e0303066. doi: 10.1371/journal.pone.0303066 (PMC11086922; doi:10.1371/journal.pone.0303066)
Supplement: S6 File — (XLSX) [file pone.0303066.s006.xlsx]

## Sheet: Absolute sitting
					Pearsons correlation
				Movement
				Flexion	-0.07
				Extension	0.19
				Right rotation	0.008
				Left rotation	0.35

## Sheet: Absolute standing
				Pearsons correlation
			Movement
			Flexion	0.08
			Extension	0.2
			Right rotation	0.42
			Left rotation	0.43

## Sheet: Constant sitting
					Pearsons correlation
				Movement
				Flexion	-0.2
				Extension	0.11
				Right rotation	0.05
				Left rotation	0.7

## Sheet: Constant standing
					Pearsons correlation
				Movement
				Flexion	-0.2
				Extension	0.59
				Right rotation	0.27
				Left rotation	0.44
