# Supplementary material for: Responsiveness of the cervical joint position error test to detect changes in neck proprioception following four weeks of home-based proprioceptive training
Source: PLoS One. 2024 May 10;19(5):e0303066. doi: 10.1371/journal.pone.0303066 (PMC11086922; doi:10.1371/journal.pone.0303066)
Supplement: S7 File — (XLSX) [file pone.0303066.s007.xlsx]

## Sheet: Sitting
		Movement	Flexion			Extension			Right rotation			Left rotation
		Session	S1	S2		S1	S2		S1	S2		S1	S2
		1	5.25	1.65	1	6.46	2.81	1	6.65	1.16	1	6.06	1.94
		2	3.97	1.67	2	3.76	1.77	2	3.16	2.31	2	3.35	1.95
		3	8.47	1.62	3	6.18	3.85	3	7.2	8.64	3	3.25	0.84
		4	3.59	2	4	7.88	1.52	4	6.82	1.35	4	4.26	2.17
		5	3.84	2.04	5	8.19	1.01	Mean	5.9575	3.365	5	4.14	1.91
		6	3.14	0.84	6	3.31	1.21	SD	1.62737	3.07656	6	3.01	1.27
		7	3.03	2.74	7	12.1	1.8				7	3.71	1.42
		8	4.47	1.44	8	3.35	2.74				8	10.36	3.27
		9	3.06	1.63	9	3.31	2.42				9	3.52	0.7
		10	4	1.22	10	3.31	2.16				Mean	4.62889	1.71889
		11	5.85	1.41	11	3.73	1.07				SD	2.1985	0.734067
		12	3.65	1.97	12	6.82	1.08
		Mean	4.36	1.68583	13	5.12	2.38
		SD	1.48641	0.455896	14	6.15	0.71
					15	8.1	1.67
					Mean	5.9475	1.6475
					SD	2.66568	0.629936
					Pooled SD					Mean difference
					Flexion	Extension	Right rotation	Left rotation		Flexion	extension	right rotation	left rotation
					0.97115	1.64781	2.35196	1.46628		2.67417	4.3	2.5925	2.91
						Flexion	Extension	Right rotation	Left rotation
					Effect size	2.75361	2.60952	1.10227	1.98461

## Sheet: Standing
			Movement	Flexion			Extension			Right rotation			Left rotation
			Session	S1	S2		S1	S2		S1	S2		S1	S2
			1	5.79462	2.95765	1	3.42834	2.86241	1	3.06346	1.02909	1	8.8	2.48
			2	7.69887	2.09461	2	4.48957	2.43361	2	8.05284	1.4374	2	8.35	1.2
			3	7.52166	1.15637	3	3.1481	9.10579	3	3.60276	1.16167	3	3.69	2.23
			4	3.87745	4.3419	4	3.41249	1.64945	4	3.24329	1.06091	4	5.96	0.88
			5	8.69672	4.57919	5	5.36371	2.3065	5	6.16195	5.0954	5	4.53	1.18
			6	5.11119	0.99727	6	7.38604	1.72366	6	6.02033	5.24274	6	8.38	2.33
			7	4.47375	1.81906	7	3.56577	2.5501	7	3.90385	1.38438	7	4.38	0.7
			8	11.0751	2.6401	8	3.34904	2.00453	8	3.5182	1.69716	Mean	6.29857	1.57143
			9	3.39134	1.78196	9	3.34904	2.8677	9	3.69258	1.41619	SD	2.01869	0.693159
			10	8.5152	1.00788	10	7.88634	2.40713	10	3.69258	0.827548
			Mean	6.61559	2.3376	11	7.9488	0.710856	11	4.6319	0.801028
			SD	2.3503	1.22941	12	4.96379	0.700247	12	3.70843	0.541111
						Mean	4.85759	2.61016	Mean	4.44102	1.80788
						SD	1.79811	2.0781	SD	1.45401	1.53433
					Pooled SD					Mean difference
					Flexion	Extension	Right rotation	Left rotation		Flexion	extension	right rotation	left rotation
					1.78986	1.93811	1.49417	1.35593		4.27799	2.24742	2.63313	4.72714
						Flexion	Extension	Right rotation	Left rotation
					Effect size	2.39013	1.1596	1.76227	3.48628
